# Supplementary material for: Pharmacokinetics and Metabolomic Mechanism of the Diuretic Effects of Barbatic Acid from Pyrrosia petiolosa (Christ) Ching
Source: Biology (Basel). 2026 Mar 25;15(7):521. doi: 10.3390/biology15070521 (PMC13072244; doi:10.3390/biology15070521)
Supplement: Supplementary file 1 [file biology-15-00521-s001.zip]

Archive with 1 entries (1 files):
- biology-4193108-supplementary.pdf
